# Supplementary material for: Accuracy and Early Outcomes of Patient-Specific TKA Using Inertial-Based Cutting Guides: A Pilot Study
Source: Medicina (Kaunas). 2025 Aug 29;61(9):1554. doi: 10.3390/medicina61091554 (PMC12471548; doi:10.3390/medicina61091554)
Supplement: Supplementary file 1 [file medicina-61-01554-s001.zip]

Archive with 1 entries (1 files):
- medicina-3806011-supplementary.pdf
